# Supplementary material for: Spent Hop (Humulus lupulus L.) Extract and Its Flaxseed Polysaccharide-Based Encapsulates Attenuate Inflammatory Bowel Diseases Through the Nuclear Factor-Kappa B, Extracellular Signal-Regulated Kinase, and Protein Kinase B Signalling Pathways
Source: Cells. 2025 Jul 17;14(14):1099. doi: 10.3390/cells14141099 (PMC12293961; doi:10.3390/cells14141099)
Supplement: Supplementary file 1 [file cells-14-01099-s001.zip]

Archive with 1 entries (1 files):
- cells-3722902-supplementary.pdf
